# Supplementary material for: The Impact of the COVID-19 Pandemic on Young Adults’ Mental Health in Switzerland: A Longitudinal Cohort Study from 2018 to 2021
Source: Int J Environ Res Public Health. 2023 Jan 31;20(3):2598. doi: 10.3390/ijerph20032598 (PMC9915161; doi:10.3390/ijerph20032598)
Supplement: Supplementary file 1 [file ijerph-20-02598-s001.zip]

Archive with 1 entries (1 files):
- ijerph-2120065-supplementary.pdf
